# Supplementary material for: Biosynthesis of the Novel Endogenous 15-Lipoxygenase Metabolites N-13-Hydroxy-octodecadienoyl-ethanolamine and 13-Hydroxy-octodecadienoyl-glycerol by Human Neutrophils and Eosinophils
Source: Cells. 2021 Sep 5;10(9):2322. doi: 10.3390/cells10092322 (PMC8470279; doi:10.3390/cells10092322)
Supplement: Supplementary file 1 [file cells-10-02322-s001.zip]

Archive with 1 entries (1 files):
- cells-1351157-supplementary.pdf
